# Supplementary material for: A Simplified and Efficient Protocol for DNA Isolation from Deer Antlers and Prepared Trophy Skulls
Source: Animals (Basel). 2026 Mar 30;16(7):1056. doi: 10.3390/ani16071056 (PMC13072065; doi:10.3390/ani16071056)
Supplement: Supplementary file 1 [file animals-16-01056-s001.zip]

Archive with 1 entries (1 files):
- animals-4129331-supplementary.pdf
